# Supplementary material for: Male mate choice in mosquitofish: personality outweighs body size
Source: Front Zool. 2022 Jan 21;19:5. doi: 10.1186/s12983-022-00450-3 (PMC8780319; doi:10.1186/s12983-022-00450-3)
Supplement: Supplementary file 1 — Additional file 1. Raw data of this study. [file 12983_2022_450_MOESM1_ESM.xlsx]

## Sheet: Expt 1
		Association time in Trial 1-1 (s)			Association time in Trial 1-2 (s)			Association time in Trial 1-3 (s)			Association time in Trial 1-4 (s)
maleID	femaleID	Active large female	Neutral zone	Active small female	Active large female	Neutral zone	Inactive small female	Inactive large female	Neutral zone	Active small female	Inactive large female	Neutral zone	Inactive small female
Expt 1_01	a1	247	68	285	539	36	25	295	105	200	129	208	263
Expt 1_02	a1	180	93	327	406	48	146	87	40	473	315	106	179
Expt 1_03	a1	265	157	178	71	53	476	281	110	209	528	17	55
Expt 1_04	a1	392	71	137	451	76	73	69	114	417	218	115	267
Expt 1_05	b1	217	112	271	410	84	106	177	92	331	149	190	261
Expt 1_06	b1	169	241	190	223	249	128	282	179	139	188	184	228
Expt 1_07	b1	298	131	171	237	76	287	108	132	360	103	250	247
Expt 1_08	b1	209	146	245	335	62	203	151	161	288	144	188	268
Expt 1_09	c1	240	66	294	494	30	76	275	157	168	176	181	243
Expt 1_10	c1	66	169	365	443	115	42	145	243	212	212	141	247
Expt 1_11	c1	262	91	247	174	169	257	104	138	358	252	200	148
Expt 1_12	c1	161	156	283	249	92	259	177	247	176	184	185	231
Expt 1_13	d1	335	78	187	400	37	163	230	79	291	367	97	136
Expt 1_14	d1	260	76	264	291	159	150	237	94	269	179	232	189
Expt 1_15	d1	210	222	168	396	126	78	225	166	209	118	222	260
Expt 1_16	d1	66	49	485	180	41	379	272	59	269	248	104	248
Expt 1_17	e1	268	193	139	208	269	123	137	207	256	183	151	266
Expt 1_18	e1	156	133	311	294	100	206	302	103	195	265	127	208
Expt 1_19	e1	269	152	179	346	87	167	364	74	162	186	167	247
Expt 1_20	e1	113	126	361	165	57	378	29	33	538	136	119	345
Expt 1_21	f1	357	93	150	254	107	239	226	102	272	209	192	199
Expt 1_22	f1	239	77	284	256	111	233	21	62	517	108	131	361
Expt 1_23	f1	200	32	368	45	71	484	184	127	289	162	174	264
Expt 1_24	f1	78	206	316	0	0	600	92	30	478	0	0	600
Expt 1_25	g1	284	192	124	58	183	359	132	135	333	114	233	253
Expt 1_26	g1	427	93	80	228	114	258	273	141	186	243	175	182
Expt 1_27	g1	200	50	350	79	50	471	157	100	343	118	163	319
Expt 1_28	g1	314	172	114	397	49	154	119	96	385	76	232	292
Expt 1_29	h1	329	56	215	412	53	135	203	128	269	470	84	46
Expt 1_30	h1	236	156	208	151	233	216	209	187	204	295	125	180
Expt 1_31	h1	236	65	299	209	50	341	244	83	273	444	39	117
Expt 1_32	h1	138	55	407	159	271	170	286	149	165	240	185	175
Expt 1_33	i1	490	66	44	139	23	438	138	169	293	339	182	79
Expt 1_34	i1	33	64	503	414	75	111	130	36	434	289	112	199
Expt 1_35	i1	284	77	239	459	61	80	320	80	200	478	57	65
Expt 1_36	i1	225	41	334	291	79	230	110	150	340	200	179	221
Expt 1_37	j1	513	54	33	595	5	0	423	36	141	569	13	18
Expt 1_38	j1	132	243	225	194	117	289	355	148	97	184	193	223
Expt 1_39	j1	348	128	124	565	23	12	279	86	235	200	209	191
Expt 1_40	j1	565	15	20	562	22	16	198	54	348	220	214	166

## Sheet: Expt 2
		Association time in Trial 2-1 (s)			Association time in Trial 2-2 (s)
maleID	femaleID	Inactive female	Neutral zone	Active female	Female changing from inactive to active status	Neutral zone	Active female
Expt 2_01	a2	75	80	445	296	61	243
Expt 2_02	a2	180	90	330	237	179	184
Expt 2_03	a2	159	118	323	178	123	299
Expt 2_04	a2	191	61	348	137	223	240
Expt 2_05	b2	473	60	67	400	167	33
Expt 2_06	b2	239	185	176	278	243	79
Expt 2_07	b2	261	85	254	135	285	180
Expt 2_08	b2	392	135	73	66	69	465
Expt 2_09	c2	171	171	258	214	211	175
Expt 2_10	c2	296	160	144	242	195	163
Expt 2_11	c2	24	59	517	335	67	198
Expt 2_12	c2	304	112	184	247	133	220
Expt 2_13	d2	152	236	212	359	170	71
Expt 2_14	d2	75	93	432	142	67	391
Expt 2_15	d2	41	61	498	111	75	414
Expt 2_16	d2	321	137	142	277	108	215
Expt 2_17	e2	211	72	317	326	101	173
Expt 2_18	e2	240	180	180	189	194	217
Expt 2_19	e2	75	96	429	70	145	385
Expt 2_20	e2	233	100	277	78	79	443
Expt 2_21	f2	149	76	375	404	70	126
Expt 2_22	f2	355	32	213	318	65	217
Expt 2_23	f2	313	66	221	276	118	206
Expt 2_24	f2	107	110	383	4	7	589
Expt 2_25	g2	247	117	236	173	216	211
Expt 2_26	g2	105	168	327	274	194	132
Expt 2_27	g2	105	82	413	275	118	207
Expt 2_28	g2	183	231	186	213	157	230
Expt 2_29	h2	76	103	421	148	213	239
Expt 2_30	h2	170	123	307	104	82	414
Expt 2_31	h2	109	91	400	517	30	53
Expt 2_32	h2	337	109	154	523	44	33
Expt 2_33	i2	328	100	172	275	95	230
Expt 2_34	i2	26	61	513	416	89	95
Expt 2_35	i2	264	180	156	281	118	201
Expt 2_36	i2	114	126	360	215	67	318
Expt 2_37	j2	351	103	146	492	66	42
Expt 2_38	j2	32	28	540	144	120	336
Expt 2_39	j2	528	41	31	476	61	63
Expt 2_40	j2	227	145	228	31	53	516

## Sheet: personality & body lengths
Males tested in Expt 1					Males tested in Expt 2
maleID	body length (mm)	shyness (s)	activity (cm)		maleID	body length (mm)	shyness (s)	activity (cm)
First trial
Expt 1_01	19	182	1167.31		Expt 2_01	17.9	46	1146.57
Expt 1_02	18.8	83	1122.22		Expt 2_02	18	61	999.788
Expt 1_03	19.5	140	1004.93		Expt 2_03	16.5	128	1153.64
Expt 1_04	19	13	1357.33		Expt 2_04	16.5	16	1786.95
Expt 1_05	19	76	1036.68		Expt 2_05	16.3	212	1217.12
Expt 1_06	15	98	1005.87		Expt 2_06	16.8	48	698.92
Expt 1_07	19	117	1571.45		Expt 2_07	16	17	1098.48
Expt 1_08	18.5	49	1347.68		Expt 2_08	19.1	87	774.933
Expt 1_09	17.8	52	1143.38		Expt 2_09	16	22	1178.38
Expt 1_10	16	26	1892.33		Expt 2_10	19.3	139	1147.73
Expt 1_11	20.2	141	1178.54		Expt 2_11	23	42	905.078
Expt 1_12	16.5	111	957.047		Expt 2_12	20.3	88	537.325
Expt 1_13	16.9	109	1961.63		Expt 2_13	21	194	948.597
Expt 1_14	17	45	1697.43		Expt 2_14	16	49	1617.91
Expt 1_15	15	37	1435.99		Expt 2_15	19	92	1304.52
Expt 1_16	17.1	68	1597.51		Expt 2_16	16	23	940.316
Expt 1_17	17	62	1469.32		Expt 2_17	17	15	846.828
Expt 1_18	19.8	94	1143.74		Expt 2_18	18	23	1332.96
Expt 1_19	17.5	29	1622.58		Expt 2_19	22.5	36	1376.06
Expt 1_20	18	354	884.458		Expt 2_20	19	50	906.584
Expt 1_21	17.8	100	1330.26		Expt 2_21	20	18	1366.28
Expt 1_22	16.2	196	803.733		Expt 2_22	18.2	24	2230.53
Expt 1_23	16.9	24	1862.2		Expt 2_23	19	27	1375.93
Expt 1_24	19	134	749.843		Expt 2_24	18	30	1919.68
Expt 1_25	16.5	75	1571.38		Expt 2_25	16	320	761.589
Expt 1_26	19.8	107	1140.02		Expt 2_26	17.1	10	1068.46
Expt 1_27	17	8	2368.28		Expt 2_27	18	67	870.078
Expt 1_28	17.5	323	427.308		Expt 2_28	17.1	71	1094.05
Expt 1_29	19	86	1074.58		Expt 2_29	17	64	1636.48
Expt 1_30	19.8	60	386.756		Expt 2_30	16.9	41	848.614
Expt 1_31	19	56	1572		Expt 2_31	17	16	740.312
Expt 1_32	18.5	13	1468.21		Expt 2_32	16	45	1375.06
Expt 1_33	21	98	1317.38		Expt 2_33	18	170	886.374
Expt 1_34	18.5	25	1088.66		Expt 2_34	19	168	1256.05
Expt 1_35	22	86	1443.75		Expt 2_35	19.2	61	1153.46
Expt 1_36	17.2	58	2269.05		Expt 2_36	21	108	763.989
Expt 1_37	21.5	68	1518.25		Expt 2_37	19	88	1279.93
Expt 1_38	16.5	34	1503.83		Expt 2_38	17	29	2101.58
Expt 1_39	20	56	1083.15		Expt 2_39	18	48	967.287
Expt 1_40	18.2	64	1395.01		Expt 2_40	18.5	72	1316.85
Second trial
Expt 1_01	19	94	1255.23		Expt 2_01	17.9	29	1037
Expt 1_02	18.8	168	1170.58		Expt 2_02	18	42	670.362
Expt 1_03	19.5	57	970.114		Expt 2_03	16.5	25	1146.54
Expt 1_04	19	172	927.761		Expt 2_04	16.5	53	2519.99
Expt 1_05	19	108	1122.42		Expt 2_05	16.3	29	898.361
Expt 1_06	15	34	869.992		Expt 2_06	16.8	149	1051.61
Expt 1_07	19	35	1135.31		Expt 2_07	16	21	1485.02
Expt 1_08	18.5	19	3163.91		Expt 2_08	19.1	110	779.564
Expt 1_09	17.8	25	1132.57		Expt 2_09	16	42	999.182
Expt 1_10	16	33	1120.82		Expt 2_10	19.3	133	1154.73
Expt 1_11	20.2	87	1614.24		Expt 2_11	23	30	1194.69
Expt 1_12	16.5	154	979.655		Expt 2_12	20.3	75	902.294
Expt 1_13	16.9	68	1114.51		Expt 2_13	21	200	410.349
Expt 1_14	17	49	723.426		Expt 2_14	16	70	1304.68
Expt 1_15	15	49	1413.12		Expt 2_15	19	40	1115.78
Expt 1_16	17.1	50	1193.08		Expt 2_16	16	11	1218.68
Expt 1_17	17	14	1240.8		Expt 2_17	17	33	859.701
Expt 1_18	19.8	62	853.813		Expt 2_18	18	15	1130.35
Expt 1_19	17.5	23	2052.34		Expt 2_19	22.5	33	1939.15
Expt 1_20	18	103	1456.27		Expt 2_20	19	27	1593.43
Expt 1_21	17.8	93	1205.01		Expt 2_21	20	54	1192.03
Expt 1_22	16.2	13	1295.16		Expt 2_22	18.2	36	1761.22
Expt 1_23	16.9	17	1572.24		Expt 2_23	19	34	1310.22
Expt 1_24	19	39	814.159		Expt 2_24	18	40	1225.53
Expt 1_25	16.5	53	1101.94		Expt 2_25	16	90	943.096
Expt 1_26	19.8	22	1460.88		Expt 2_26	17.1	35	1574.91
Expt 1_27	17	19	1963.48		Expt 2_27	18	71	1001.83
Expt 1_28	17.5	66	892.122		Expt 2_28	17.1	137	1449.48
Expt 1_29	19	20	742.246		Expt 2_29	17	31	1577.88
Expt 1_30	19.8	177	798.515		Expt 2_30	16.9	120	738.555
Expt 1_31	19	43	1391.25		Expt 2_31	17	18	944.135
Expt 1_32	18.5	40	1895.61		Expt 2_32	16	76	1063.64
Expt 1_33	21	65	962.905		Expt 2_33	18	25	1089.64
Expt 1_34	18.5	62	1206.47		Expt 2_34	19	32	1241.44
Expt 1_35	22	107	1592.24		Expt 2_35	19.2	25	463.171
Expt 1_36	17.2	46	1145.81		Expt 2_36	21	54	1136.18
Expt 1_37	21.5	102	1074.01		Expt 2_37	19	36	802.271
Expt 1_38	16.5	18	1810.83		Expt 2_38	17	50	1565.17
Expt 1_39	20	121	1429.22		Expt 2_39	18	44	1131.39
Expt 1_40	18.2	41	810.545		Expt 2_40	18.5	41	795.122
